# Supplementary material for: The Influence of 5′,8-Cyclo-2′-Deoxyguanosine on ds-DNA Charge Transfer Depends on Its Diastereomeric Form: A Theoretical Study
Source: Antioxidants (Basel). 2023 Apr 4;12(4):881. doi: 10.3390/antiox12040881 (PMC10135346; doi:10.3390/antiox12040881)
Supplement: Supplementary file 1 [file antioxidants-12-00881-s001.zip]

Archive with 7 entries (7 files):
- oligo_(S)cdG_NEUTRAL.pdb
- oligo_(S)cdG_CATION.pdb
- oligo_(R)cdG_ANION.pdb
- oligo_(R)cdG_NEUTRAL.pdb
- oligo_(R)cdG_CATION.pdb
- oligo_(S)cdG_ANIONL.pdb
- Suplementary materials Antioxidants.pdf
